# Supplementary material for: Hedera rhombea inhibits the biofilm formation of Candida, thereby increases the susceptibility to antifungal agent, and reduces infection
Source: PLoS One. 2021 Oct 6;16(10):e0258108. doi: 10.1371/journal.pone.0258108 (PMC8494327; doi:10.1371/journal.pone.0258108)
Supplement: S1 Data — (XLSX) [file pone.0258108.s001.xlsx]

## Sheet: Fig. 1
Fig 1. H. rhombea extract inhibited biofilm formation of Candida spp.
Fig. 1A C. albicans
		0	6.25	12.5	25	50	100
	H. rhomea	100	68.2781	50.5563	36.5033	35.298	31.1788
		Media	Biofilm	6.25	12.5	25	50	100
	C. albicans	0.384	3.761	2.983	2.104	1.435	1.416	1.194
		0.303	3.789	2.172	1.713	1.321	1.249	1.16
		0.3	3.7	2.1	1.7	1.3	1.23	1.15
	Average	0.329	3.775	2.5775	1.9085	1.378	1.3325	1.177
	Standard error	6.98374	7.41952	3.09735	2.55313	1.4194	0.590884	1.33167
Fig. 1B C. tropicalis var. tropicalis
		0	6.25	12.5	25	50	100
	H. rhomea	100	73.407	63.7918	57.8267	54.9692	41.5163
		Media	Biofilm	6.25	12.5	25	50	100
	C. tropicalis var. tropicalis	0.286	3.405	2.286	2.016	1.753	1.675	1.466
		0.3	3	2	1.9	1.8	1.7	1.2
		0.311	3.054	2.353	2.001	1.992	1.896	1.315
	Average	0.299	3.153	2.213	1.97233	1.84833	1.757	1.327
	Standard error	3.96232	6.96062	2.84201	3.6425	3.10343	3.69558	2.1642
Fig. 1C C. parapsilosis var. parapsilosis
		0	6.25	12.5	25	50	100
	H. rhomea	100	47.2639	47.005	39.4614	31.6416	23.4593
		Media	Biofilm	6.25	12.5	25	50	100
	C. parapsilosis var. parapsilosis	0.33	1.819	0.959	0.981	0.852	0.755	0.598
		0.37	1.974	0.829	0.762	0.604	0.478	0.361
		0.43	2	0.95	0.98	0.83	0.6	0.4
	Average	0.376667	1.931	0.912667	0.907667	0.762	0.611	0.453
	Standard error	2.32255	6.96062	2.42013	2.49609	3.10343	2.08737	1.07702
Fig. 1D C. glabrata
		0	6.25	12.5	25	50	100
	H. rhomea	100	51.9178	40.138	39.2874	34.2642	32.0655
		Media	Biofilm	6.25	12.5	25	50	100
	C. glabrata	0.107	1.924	0.87	0.834	0.83	0.719	0.698
		0.198	2.207	1.265	0.847	0.818	0.716	0.7
		0.38	2.1	1.1	0.82	0.8	0.7	0.6
	Average	0.228333	2.077	1.07833	0.833667	0.816	0.711667	0.666
	Standard error	1.80254	6.73614	3.51635	2.33654	2.10712	2.04815	2.69485
Fig. 1E C. tropicalis
		0	6.25	12.5	25	50	100
	H. rhomea	100	68.6169	51.8435	51.2723	46.7717	44.7291
		Media	Biofilm	6.25	12.5	25	50	100
	C. tropicalis	0.245	1.903	1.359	1.209	1.207	1.094	1.084
		0.195	1.874	1.265	0.786	0.75	0.708	0.7
		0.23	2	1.34	1	1.005	0.9	0.8
	Average	0.223333	1.92567	1.32133	0.998333	0.987333	0.900667	0.861333
	Standard error	1.48137	6.74573	3.42996	2.99704	3.10796	3.09098	2.09391
Fig. 1F C. parapsilosis
		0	6.25	12.5	25	50	100
	H. rhomea	100	64.1203	45.1415	38.5909	36.1765	33.2278
		Media	Biofilm	6.25	12.5	25	50	100
	C. parapsilosis	0.188	1.672	0.91	0.722	0.697	0.657	0.589
		0.206	1.708	1.445	0.713	0.62	0.592	0.531
		0.164	1.673	0.885	0.846	0.633	0.579	0.559
	Average	0.18475	1.68433	1.08	0.760333	0.65	0.609333	0.559667
	Standard error	0.0121655	6.96648	3.14913	3.35038	3.19431	2.197	2.13673

## Sheet: Fig. 2
Fig 2. H. rhombea extract increased the susceptibility of antifungal agent.
Fig. 2A
	Control	MCZ	MCZ+HR
Percent (%)	100	62.6797	0.785627
	C. albicans biofilm	MCZ	MCZ+HR
	500000000	3500000	5700000
	592000000	3492000	4000000
	550000000	3300000	3200000
Average	5.47333e+08	3.43067e+06	4300000
Standard error	6.51358	5.06386	1.80555
Fig. 2B
	Control	MF	MF+HR
Percent (%)	100	70.619	0.0204762
	C. albicans biofilm	MF	MF+HR
	80000000	40000000	150000
	75000000	54800000	100000
	55000000	53500000	180000
Average	70000000	4.94333e+07	143333
Standard error	4.83046	2.99251	0.147573
Fig. 2C
	Control	Do	Do+HR
Percent (%)	100	61.4286	0.00301905
	C. albicans biofilm	Do	Do+HR
	800000000	34000000	20400
	750000000	45000000	25000
	550000000	50000000	18000
	700000000	43000000	21133.3
Average	1.32288e+08	4.72582e+06	2053.72
Standard error	3.96516	2.94807	0.0450669

## Sheet: Fig. 3
Fig. 3 H. rhombea extract inhibited the dimorphic transition of C. albicans.
Fig. 3A
	0	1.56	6.25	25
Percent (%)	100	75.8853	38.7858	22.7656
RPMI
	0	1.56	6.25	25
Hedera rhombea	380	350	150	100
	356	250	100	80
	450	300	210	90
Average	395.333	300	153.333	90
Standard error	6.3052	5.97614	5.50757	2.23607
	0	1.56	6.25	25
Hyphal	380	157	98	35			0	1.56	6.25	25
	356	125	60	40		Hyphal form	395	153.333	87.6667	38.3333
	450	178	105	40		Yeast form	0	146.667	65.6667	51.6667
Average	395.333	153.333	87.6667	38.3333
	0	1.56	6.25	25			0	1.56	6.25	25
yeast form	0	193	52	65		Hyphal form	99.9157	51.1111	57.1739	42.5926
	0	125	40	40		Yeast form	0	48.8889	42.8261	57.4074
	0	122	105	50
Average	0	146.667	65.6667	51.6667
Fig. 3C
	0	1.56	6.25	25
Percent (%)	100	71.9145	62.1963	16.035
10%FBS YPD
	0	1.56	6.25	25
	680	450	380	180
	700	630	590	100
	678	400	310	50
Average	686	493.333	426.667	110
Standard error	6.08276	4.74477	6.21338	2.59206
	0	1.56	6.25	25
Hyphal	680	215	185	85
	700	325	290	43			0	1.56	6.25	25
	678	195	150	20		Hyphal	686	250	208.333	49.3333
Average	686	245	208.333	49.3333		Yeast form	0	267	218.333	60.6667
	0	1.56	6.25	25
yeast form	0	235	195	95		Hyphal form	100	50.6757	48.8281	44.8485
	0	375	300	57		Yeast form	0	54.1216	51.1719	55.1515
	0	205	160	30
Average	0	271.667	218.333	60.6667

## Sheet: Fig. 4
Fig. 4 H. rhombea extract inhibited adhesion of C. albicans to HaCaT cells.
	0	1.56	3.125	6.25	12.5	25	50	100
H. rhombea	550	80	0	0	0	0	0	0
	600	50	0	0	0	0	0	0
	400	30	0	0	0	0	0	0
Average	516.667	53.3333	0	0	0	0	0	0
Percent (%)	100	10.3226	0	0	0	0	0	0
Standard error	5.80017	0.728604	0	0	0	0	0	0

## Sheet: Fig. 5
Fig. 5 H. rhombea extract reduced the expression of genes related with biofilm formation and virulence of C. albicans.
Fig. 5A
	planktonic cell	0	1.56	3.125	6.25	12.5	25
CAN 2	1	11	6.7	4.8	4.6	3.7	3.3
EHT 1	1	5.9	1.4	1.4	1.3	1.1	0.8
TPO 4	1	16.2	5.8	2.6	2.2	1.5	1.3
OPT 7	1	9.2	3.9	2.3	1.5	1.4	1.1
Fig. 5B
	planktonic cell	0	1.56	3.125	6.25	12.5	25
CYR 1	1	2	1.5	0.9	0.3	0.1	0.1
EFG 1	1	2	1.1	0.8	0.6	0.3	0.1
HST 7	1	3	4.1	0.9	0.5	0.4	0
RAS 1	1	2.5	2.2	0.8	0.6	0.3	0.2
TEC 1	1	3	3.7	0.9	0.5	0.3	0
Fig. 5C
	planktonic cell	0	1.56	3.125	6.25	12.5	25
ALS 3	1	2	1.8	1.4	0.6	0.2	0.1
ECE 1	1	2	2.2	1.5	1.5	0.9	0.1
HWP 1	1	2	2.1	1.5	0.7	0.2	0.2
PBR1	1	2	2.2	1.3	1.3	0.8	0.7
PGA50	1	2	1.7	1.7	0.9	0.9	0.8
Fig. 5D
	planktonic cell	0	1.56	3.125	6.25	12.5	25
ADH 5	1	8	8.3	5.5	1.2	0.3	0.1
CSH 1	1	5	4	1	0.6	0.5	0.2
GSC 1	1	4	3.5	3.2	2.2	1.2	1.1
ZAP 1	1	3	2.2	1.8	1	0.3	0.2

## Sheet: Fig. 6
Fig. 6 H. rhombea extract did not show any toxicity against the human skin cells.
Fig. 6A
	0	0.195312	0.390625	0.78125	1.5625	3.125	6.25	12.5	25	50	100
H.rhombea	1.019	1.118	1.003	0.97	0.984	0.979	0.943	0.93	0.944	0.965	0.774
	0.991	0.994	0.979	0.961	0.992	0.924	0.979	0.929	0.965	0.946	0.815
	1.033	1.077	1.158	1.107	1.052	1.117	1.097	1.13	1.014	1.006	0.946
Average	1.01433	1.063	1.04667	1.01267	1.00933	1.00667	1.00633	0.996333	0.974333	0.972333	0.845
Percent (%)	100	104.798	103.188	99.8357	99.5071	99.2442	99.2113	98.2254	96.0565	95.8593	83.3059
Standard error	2.14928	2.56537	2.52183	2.42742	2.17828	2.55905	2.35662	2.59068	2.01502	2.01736	2.03962
Fig. 6B
	0	0.195312	0.390625	0.78125	1.5625	3.125	6.25	12.5	25	50	100
H.rhombea	0.211	0.28	0.271	0.261	0.26	0.25	0.25	0.247	0.247	0.243	0.242
	0.211	0.275	0.274	0.269	0.264	0.258	0.256	0.25	0.234	0.219	0.214
Average	0.211	0.2775	0.2725	0.265	0.262	0.254	0.253	0.2485	0.2405	0.231	0.228
Percent (%)	100	131.517	129.147	125.592	124.171	120.379	119.905	117.773	113.981	109.479	108.057
Standard error	2.81477	2.10716	2.15225	2.23278	2.31012	2.9808	2.97694	2.95957	2.87142	2.05251	2.88048

## Sheet: Fig. 7
Fig. 7 H. rhombea extract did not inhibit the growth of C. albicans.
	0	2	4	6	8	12	18	24
Control	0.1	0.119	0.25	0.329667	0.65	1.05633	1.12867	1.12067
H. rhombea	0.153333	0.158667	0.345	0.406667	0.610333	1.08233	1.101	1.13033
	0	2	4	6	8	12	18	24
Control	0.1	0.131	0.28	0.356	0.633	1.036	1.11	1.122
	0.1	0.103	0.24	0.324	0.637	1.083	1.126	1.12
	0.1	0.123	0.23	0.309	0.68	1.05	1.15	1.12
Average	0.1	0.119	0.25	0.329667	0.65	1.05633	1.12867	1.12067
Standard error	0.0130778	0.026664	0.0152753	0.0138604	0.0150444	0.0239324	0.0116237	0.0366667
	0	2	4	6	8	12	18	24
H. rhombea	0.14	0.148	0.351	0.36	0.575	1.072	1.086	1.101
	0.17	0.15	0.352	0.47	0.656	1.08	1.115	1.156
	0.15	0.178	0.332	0.39	0.6	1.095	1.102	1.134
Average	0.153333	0.158667	0.345	0.406667	0.610333	1.08233	1.101	1.13033
Standard error	0.000881917	0.00968389	0.00650641	0.00328295	0.0239467	0.0274125	0.033865	0.0398263
